# Supplementary material for: Risk Factors for Postpartum Hemorrhage in a Thai–Myanmar Border Community Hospital: A Nested Case-Control Study
Source: Int J Environ Res Public Health. 2021 Apr 27;18(9):4633. doi: 10.3390/ijerph18094633 (PMC8123817; doi:10.3390/ijerph18094633)
Supplement: Supplementary file 1 [file ijerph-18-04633-s001.zip]

Archive with 1 entries (1 files):
- ijerph-1143758-supplementary.pdf
